# Supplementary material for: Independent and combined effects of improved water, sanitation, and hygiene (WASH) and improved complementary feeding on early neurodevelopment among children born to HIV-negative mothers in rural Zimbabwe: Substudy of a cluster-randomized trial
Source: PLoS Med. 2019 Mar 21;16(3):e1002766. doi: 10.1371/journal.pmed.1002766 (PMC6428259; doi:10.1371/journal.pmed.1002766)
Supplement: S2 Text — (XLSX) [file pmed.1002766.s005.xlsx]

## Sheet: Sheet1
Sanitation Hygiene Infant Nutrition Efficacy (SHINE) Trial Team
Members of the SHINE Trial team are listed at https://doi.org/10.1093/cid/civ844
First name	Initials	Lastname
Jean	H	Humphrey
Andrew	D	Jones
Amee		Manges
Goldberg		Mangwadu
John	A	Maluccio
Mduduzi	NN	Mbuya
Lawrence	H	Moulton
Robert		Ntozini
Andrew	J	Prendergast
Rebecca	J	Stoltzfus
James	M	Tielsch
Cynthia		Chasokela
Ancikaria		Chigumira
William		Heylar
Preston		Hwena
George		Kembo
Florence	D	Majo
Batsirai		Mutasa
Kuda		Mutasa
Philippa		Rambanepasi
Virginia		Sauramba
Naume	V	Tavengwa
Franne	Van Der	Keilen
Chipo		Zambezi
Dzivaidzo		Chidhanguro
Dorcas		Chigodora
Joseph	F	Chipanga
Grace		Gerema
Tawanda		Magara
Mandava		Mandava
Tafadzwa		Mavhudzi
Clever		Mazhanga
Grace		Muzaradope
Marian	T	Mwapaura
Simon		Phiri
Alice		Tengende
Cynthia		Banda
Bernard		Chasekwa
Leah		Chidamba
Theodore		Chidawanyika
Elisha		Chikwindi
Lovemore	K	Chingaona
Courage	K	Chiorera
Adlight		Dandadzi
Margaret		Govha
Hlanai		Gumbo
Karen	T	Gwanzura
Sarudzai		Kasaru
Rachel		Makasi
Alois	M	Matsika
Diana		Maunze
Exevia		Mazarura
Eddington		Mpofu
Johnson		Mushonga
Tafadzwa	E	Mushore
Tracey		Muzira
Netsai		Nembaware
Sibongile		Nkiwane
Penias		Nyamwino
Sandra	D	Rukobo
Thompson		Runodamoto
Shepherd		Seremwe
Pururudzai		Simango
Joice		Tome
Blessing		Tsenesa
Umali		Amadu
Beauty		Bangira
Daniel		Chiveza
Priscilla		Hove
Horaiti	A	Jombe
Didymus		Kujenga
Lenin		Madhuyu
Prince	M	Makoni
Naume		Maramba
Betty		Maregere
Ellen		Marumani
Elisha		Masakadze
Phathisiwe		Mazula
Caroline		Munyanyi
Grace		Musanhu
Raymond	C	Mushanawani
Sibongile		Mutsando
Felicia		Nazare
Moses		Nyarambi
Wellington		Nzuda
Trylife		Sigauke
Monica		Solomon
Tendai		Tavengwa
Farisai		Biri
Misheck		Chafanza
Cloud		Chaitezvi
Tsundukani		Chauke
Collen		Chidzomba
Tawanda		Dadirai
Clemence		Fundira
Athanasios	C	Gambiza
Tatenda		Godzongere
Maria		Kuona
Tariro		Mafuratidze
Idah		Mapurisa
Tsitsi		Mashedze
Nokuthula		Moyo
Charles		Musariri
Matambudzo		Mushambadope
Tawanda	R	Mutsonziwa
Augustine		Muzondo
Rudo		Mwareka
Juleika		Nyamupfukudza
Baven		Saidi
Tambudzai		Sakuhwehwe
Gerald		Sikalima
Jenneth		Tembe
Tapiwanashe	E	Chekera
Owen		Chihombe
Muchaneta		Chikombingo
Tichaona		Chirinda
Admire		Chivizhe
Ratidzai		Hove
Rudo		Kufa
Tatenda	F	Machikopa
Wilbert		Mandaza
Liberty		Mandongwe
Farirai		Manhiyo
Emmanuel		Manyaga
Peter		Mapuranga
Farai	S	Matimba
Patience		Matonhodze
Sarah		Mhuri
Joice		Mike
Bekezela		Ncube
Walter	TS	Nderecha
Munyaradzi		Noah
Charles		Nyamadzawo
Jonathan		Penda
Asinje		Saidi
Sarudzai		Shonhayi
Clemence		Simon
Monica		Tichagwa
Rachael		Chamakono
Annie		Chauke
Andrew	F	Gatsi
Blessing		Hwena
Hillary		Jawi
Benjamin		Kaisa
Sithembile		Kamutanho
Tapiwa		Kaswa
Paradhi		Kayeruza
Juliet		Lunga
Nomatter		Magogo
Daniel		Manyeruke
Patricia		Mazani
Fungai		Mhuriyengwe
Farisai		Mlambo
Stephen		Moyo
Tawanda		Mpofu
Mishelle		Mugava
Yvonne		Mukungwa
Fungai		Muroyiwa
Eddington		Mushonga
Selestino		Nyekete
Tendai		Rinashe
Kundai		Sibanda
Milton		Chemhuru
Jeffrey		Chikunya
Vimbai	F	Chikwavaire
Charity		Chikwiriro
Anderson		Chimusoro
Jotam		Chinyama
Gerald		Gwinji
Nokuthula		Hoko-Sibanda
Rutendo		Kandawasvika
Tendai		Madzimure
Brian		Maponga
Antonella		Mapuranga
Joana		Marembo
Luckmore		Matsunge
Simbarashe		Maunga
Mary		Muchekeza
Monica		Muti
Marvin		Nyamana
Efa		Azhuda
Urayai		Bhoroma
Ailleen		Biriyadi
Elizabeth		Chafota
Angelline		Chakwizira
Agness		Chamhamiwa
Tavengwa		Champion
Stella		Chazuza
Beauty		Chikwira
Chengeto		Chingozho
Abigail		Chitabwa
Annamary		Dhurumba
Albert		Furidzirai
Andrew		Gandanga
Chipo		Gukuta
Beauty		Macheche
Bongani		Marihwi
Barbara		Masike
Eunice		Mutangandura
Beatrice		Mutodza
Angeline		Mutsindikwa
Alice		Mwale
Rebecca		Ndhlovu
Norah		Nduna
Cathrine		Nyamandi
Elias		Ruvata
Babra		Sithole
Rofina		Urayai
Bigboy		Vengesa
Micheal		Zorounye
Memory		Bamule
Michael		Bande
Kumbirai		Chahuruva
Lilian		Chidumba
Zvisinei		Chigove
Kefas		Chiguri
Susan		Chikuni
Ruvarashe		Chikwanda
Tarisai		Chimbi
Micheal		Chingozho
Olinia		Chinhamo
Regina		Chinokuramba
Chiratidzo		Chinyoka
Xaviour		Chipenzi
Raviro		Chipute
Godfrey		Chiribhani
Mary		Chitsinga
Charles		Chiwanga
Anamaria		Chiza
Faith		Chombe
Memory		Denhere
Ephania		Dhamba
Miriam		Dhamba
Joyas		Dube
Florence		Dzimbanhete
Godfrey		Dzingai
Sikhutele		Fusira
Major		Gonese
Johnson		Gota
Kresencia		Gumure
Phinias		Gwaidza
Margret		Gwangwava
Winnet		Gwara
Melania		Gwauya
Maidei		Gwiba
Joyce		Hamauswa
Sarah		Hlasera
Eustina		Hlukani
Joseph		Hotera
Lovemore		Jakwa
Gilbert		Jangara
Micheal		Janyure
Christopher		Jari
Duvai		Juru
Tabeth		Kapuma
Paschalina		Konzai
Moly		Mabhodha
Susan		Maburutse
Chipo		Macheka
Tawanda		Machigaya
Florence		Machingauta
Eucaria		Machokoto
Evelyn		Madhumba
Learnard		Madziise
Clipps		Madziva
Mavis		Madzivire
Mistake		Mafukise
Marceline		Maganga
Senzeni		Maganga
Emmanuel		Mageja
Miriam		Mahanya
Evelyn		Mahaso
Sanelisiwe		Mahleka
Pauline		Makanhiwa
Mavis		Makarudze
Constant		Makeche
Nickson		Makopa
Ranganai		Makumbe
Mascline		Mandire
Eunice		Mandiyanike
Eunice		Mangena
Farai		Mangiro
Alice		Mangwadu
Tambudzai		Mangwengwe
Juliet		Manhidza
Farai		Manhovo
Irene		Manono
Shylet		Mapako
Evangelista		Mapfumo
Timothy		Mapfumo
Jane		Mapuka
Douglas		Masama
Getrude		Masenge
Margreth		Mashasha
Veronica		Mashivire
Moses		Matunhu
Pazvichaenda		Mavhoro
Godfrey		Mawuka
Ireen		Mazango
Netsai		Mazhata
David		Mazuva
Mary		Mazuva
Filomina		Mbinda
John		Mborera
Upenyu		Mfiri
Florence		Mhandu
Chrispen		Mhike
Tambudzai		Mhike
Artwell		Mhuka
Judith		Midzi
Siqondeni		Moyo
Michael		Mpundu
Nicholas		Msekiwa
Dominic		Msindo
Choice		Mtisi
Gladys		Muchemwa
Nyadziso		Mujere
Ellison		Mukaro
Kilvera		Muketiwa
Silvia		Mungoi
Esline		Munzava
Rosewita		Muoki
Harugumi		Mupura
Evelyn		Murerwa
Clarieta		Murisi
Letwin		Muroyiwa
Musara		Muruvi
Nelson		Musemwa
Christina		Mushure
Judith		Mutero
Philipa		Mutero
Patrick		Mutumbu
Cleopatra		Mutya
Lucia		Muzanango
Martin		Muzembi
Dorcus		Muzungunye
Valeliah		Mwazha
Thembeni		Ncube
Takunda		Ndava
Nomvuyo		Ndlovu
Pauline		Nehowa
Dorothy		Ngara
Leonard		Nguruve
Petronella		Nhigo
Samukeliso		Nkiwane
Luckson		Nyanyai
Judith		Nzombe
Evelyn		Office
Beatrice		Paul
Shambadzirai		Pavari
Sylvia		Ranganai
Stella		Ratisai
Martha		Rugara
Peter		Rusere
Joyce		Sakala
Prosper		Sango
Sibancengani		Shava
Margaret		Shekede
Cornellious		Shizha
Tedla		Sibanda
Neria		Tapambwa
John		Tembo
Netsai		Tinago
Violet		Tinago
Theresa		Toindepi
John		Tovigepi
Modesta		Tuhwe
Kundai		Tumbo
Tinashe		Zaranyika
Tongai		Zaru
Kamurayi		Zimidzi
Matilda		Zindo
Maria		Zindonda
Nyaradzai		Zinhumwe
Loveness		Zishiri
Emerly		Ziyambi
James		Zvinowanda
Ekenia		Bepete
Christine		Chiwira
Naume		Chuma
Abiegirl		Fari
Samson		Gavi
Violet		Gunha
Fadzai		Hakunandava
Constance		Huku
Given		Hungwe
Grace		Maduke
Elliot		Manyewe
Tecla		Mapfumo
Innocent		Marufu
Chenesai		Mashiri
Shellie		Mazenge
Euphrasia		Mbinda
Abigail		Mhuri
Charity		Muguti
Lucy		Munemo
Loveness		Musindo
Laina		Ngada
Dambudzo		Nyembe
Rachel		Taruvinga
Emma		Tobaiwa
Selina		Banda
Jesca		Chaipa
Patricia		Chakaza
Macdonald		Chandigere
Annie		Changunduma
Chenesai		Chibi
Otilia		Chidyagwai
Elika		Chidza
Nora		Chigatse
Lennard		Chikoto
Vongai		Chingware
Jaison		Chinhamo
Marko		Chinhoro
Answer		Chiripamberi
Esther		Chitavati
Rita		Chitiga
Nancy		Chivanga
Tracy		Chivese
Flora		Chizema
Sinikiwe		Dera
Annacolleta		Dhliwayo
Pauline		Dhononga
Ennia		Dimingo
Memory		Dziyani
Tecla		Fambi
Lylian		Gambagamba
Sikangela		Gandiyari
Charity		Gomo
Sarah		Gore
Jullin		Gundani
Rosemary		Gundani
Lazarus		Gwarima
Cathrine		Gwaringa
Samuel		Gwenya
Rebecca		Hamilton
Agnes		Hlabano
Ennie		Hofisi
Florence		Hofisi
Stanley		Hungwe
Sharai		Hwacha
Aquiiline		Hwara
Ruth		Jogwe
Atanus		Kanikani
Lydia		Kuchicha
Mitshel		Kutsira
Kumbulani		Kuziyamisa
Mercy		Kuziyamisa
Benjamin		Kwangware
Portia		Lozani
Joseph		Mabuto
Vimbai		Mabuto
Loveness		Mabvurwa
Rebecca		Machacha
Cresenzia		Machaya
Roswitha		Madembo
Susan		Madya
Sheneterai		Madzingira
Lloyd		Mafa
Fungai		Mafuta
Jane		Mafuta
Alfred		Mahara
Sarudzai		Mahonye
Admire		Maisva
Admire		Makara
Margreth		Makover
Ennie		Mambongo
Murenga		Mambure
Edith		Mandizvidza
Gladys		Mangena
Elliot		Manjengwa
Julius		Manomano
Maria		Mapfumo
Alice		Mapfurire
Letwin		Maphosa
Jester		Mapundo
Dorcas		Mare
Farai		Marecha
Selina		Marecha
Christine		Mashiri
Medina		Masiya
Thembinkosi		Masuku
Priviledge		Masvimbo
Saliwe		Matambo
Getrude		Matarise
Loveness		Matinanga
John		Matizanadzo
Margret		Maunganidze
Belinda		Mawere
Chipiwa		Mawire
Yulliana		Mazvanya
Maudy		Mbasera
Magret		Mbono
Cynthia		Mhakayakora
Nompumelelo		Mhlanga
Bester		Mhosva
Nomuhle		Moyo
Over		Moyo
Robert		Moyo
Charity		Mpakami
Rudo		Mpedzisi
Elizabeth		Mpofu
Estery		Mpofu
Mavis		Mtetwa
Juliet		Muchakachi
Tsitsi		Mudadada
Kudakwashe		Mudzingwa
Mejury		Mugwira
Tarsisio		Mukarati
Anna		Munana
Juliet		Munazo
Otilia		Munyeki
Patience		Mupfeka
Gashirai		Murangandi
Maria		Muranganwa
Josphine		Murenjekwa
Nothando		Muringo
Tichafara		Mushaninga
Florence		Mutaja
Dorah		Mutanha
Peregia		Mutemeri
Beauty		Mutero
Edina		Muteya
Sophia		Muvembi
Tandiwe		Muzenda
Agnes		Mwenjota
Sithembisiwe		Ncube
Tendai		Ndabambi
Nomsa		Ndava
Elija		Ndlovu
Eveln		Nene
Enniah		Ngazimbi
Atalia		Ngwalati
Tafirenyika		Nyama
Agnes		Nzembe
Eunica		Pabwaungana
Sekai		Phiri
Ruwiza		Pukuta
Melody		Rambanapasi
Tambudzai		Rera
Violet		Samanga
Sinanzeni		Shirichena
Chipiwa		Shoko
More		Shonhe
Cathrine		Shuro
Juliah		Sibanda
Edna		Sibangani
Nikisi		Sibangani
Norman		Sibindi
Mercy		Sitotombe
Pearson		Siwawa
Magret		Tagwirei
Pretty		Taruvinga
Antony		Tavagwisa
Esther		Tete
Yeukai		Tete
Elliot		Thandiwe
Amonilla		Tibugari
Stella		Timothy
Rumbidzai		Tongogara
Lancy		Tshuma
Mirirayi		Tsikira
Constance		Tumba
Rumbidzayi		Watinaye
Ethel		Zhiradzango
Esther		Zimunya
Leanmary		Zinengwa
Magret		Ziupfu
Job		Ziyambe
James	A	Church
Amy		Desai
Dadirai		Fundira
Ethan		Gough
Rukundo	A	Kambarami
Cynthia	R	Matare
Thokozile	R	Malaba
Tatenda		Mupfudze
Francis		Ngure
Laura	E	Smith
Val		Curtis
Katherine	L	Dickin
Jean-Pierre		Habicht
Collen		Masimirembwa
Peter		Morgan
Gretel	H	Pelto
Corinne		Sheffner-Rogers
Roslyn		Thelingwani
Paul		Turner
Lindiwe		Zungu
Tariro		Makadzange
Hilda	A	Mujuru
Chandiwana		Nyachowe
Rugare		Chakadai
Gabriel		Chanyau
Mary	G	Makamure
Humphrey		Chiwariro
Tambudzai		Mtetwa
Jeffrey		Chikunya
Lisbern		Maguwu
Simon		Nyadundu
Tshebukani		Moyo
Beauty		Chayima
Lucy		Mvindi
Pauline		Rwenhamo
Shamiso		Muzvarwandoga
Rumbidzai		Chimukangara
Handrea		Njovo
Talent		Makoni
